# Supplementary material for: A Risk-Oriented and Explainable Hierarchical AI Framework for Chronic Kidney Disease Classification
Source: Diagnostics (Basel). 2026 Apr 14;16(8):1157. doi: 10.3390/diagnostics16081157 (PMC13115361; doi:10.3390/diagnostics16081157)
Supplement: Supplementary file 1 [file diagnostics-16-01157-s001.zip]

Archive with 1 entries (1 files):
- diagnostics-4222310-supplementary.csv
