# Supplementary material for: A Risk-Oriented and Explainable Hierarchical AI Framework for Chronic Kidney Disease Classification
Source: Diagnostics (Basel). 2026 Apr 14;16(8):1157. doi: 10.3390/diagnostics16081157 (PMC13115361; doi:10.3390/diagnostics16081157)
Supplement: Supplementary file 1 [file diagnostics-16-01157-s001.zip › diagnostics-4222310-supplementary.csv]

Table S1. Percentage of missing values for each feature computed from the original dataset prior to preprocessing.
Feature	Missing Rate (%)
GLYCATED HEAMOGLOBIN	99.59785523
C K- M B	97.72117962
FERRITIN	97.45308311
VIT B12	95.57640751
NON HDL (mg/dL)	95.44235925
TROPONIN I	95.44235925
PTH	95.44235925
IRON	95.30831099
blood pressure	91.15281501
LIPASE	89.9463807
GGT	88.33780161
AMYLASE	87.39946381
CK	86.46112601
FT4	85.5227882
FT3	85.25469169
VIT D	83.51206434
specific gravity	82.7077748
TSH	79.22252011
DBIL	78.41823056
LDH	75.06702413
GLUUrine	73.05630027
PROTEINUrine	69.83914209
LDL	69.57104558
RBCUrine	68.76675603
WBCUrine	68.36461126
CL	66.3538874
TRIGLYCERIDE	65.54959786
HDL	64.07506702
Mg (mg/dL)	62.19839142
ALP (U/L)	52.8150134
PROTEIN (g/dL)	50.9383378
TBIL (mg/dL)	46.38069705
RDW-CV	38.87399464
GLU GLUCOSE (mg/dL)	35.5227882
CHOL (mg/dL)	34.31635389
ALB (g/dL)	33.10991957
P (mg/dL)	30.56300268
K (MMOL/L)	20.37533512
NA (MMOL/L)	19.03485255
U.A (mg/dL)	19.03485255
CA (mg/dL)	18.230563
ALT (U/L)	11.39410188
BUN (mg/dL)	10.0536193
AST (U/L)	9.651474531
HCT	2.815013405
HGB	2.54691689
MCHC	2.412868633
MCV	2.412868633
PLATEL	2.412868633
RBC	2.412868633
WBC	2.412868633
MCH	2.412868633
Nationality	0
Age	0
Gender (0:M,1:F)	0
CREA (mg/dL)	0
hypertension (0:No, 1:Yes)	0
coronary artery disease (0:No, 1:Yes)	0
diabetes mellitus (0:No, 1:Yes)	0
Class	0
